# Supplementary material for: Temperature Control of Yellow Photoluminescence from SiO2-Coated ZnO Nanocrystals
Source: Nanomaterials (Basel). 2022 Sep 27;12(19):3368. doi: 10.3390/nano12193368 (PMC9565792; doi:10.3390/nano12193368)
Supplement: Supplementary file 1 [file nanomaterials-12-03368-s001.zip]

Archive with 1 entries (1 files):
- nanomaterials-1850771-supplementary.pdf
